# Supplementary material for: ESBL-Producing Klebsiella pneumoniae in the Broiler Production Chain and the First Description of ST3128
Source: Front Microbiol. 2018 Oct 3;9:2302. doi: 10.3389/fmicb.2018.02302 (PMC6178893; doi:10.3389/fmicb.2018.02302)
Supplement: Supplementary file 2 [file Table_2.xlsx]

## Sheet: Tabelle1
Table S2: Accession numbers for all 41 K. pneumoniae isolates
	Isolate-ID	accession number
1	ITU3854	PZML00000000
2	ITU3862	PZMM00000000
3	ITU3868	PZMN00000000
4	ITU3872	PZMO00000000
5	ITU3881	PZMP00000000
6	ITU3887	PZMQ00000000
7	ITU3896	PZMR00000000
8	ITU3897	PZMS00000000
9	ITU3908	PZMT00000000
10	ITU3914	PZMU00000000
11	ITU3917	PZMV00000000
12	ITU3949	PZMW00000000
13	ITU3951	PZMX00000000
14	ITU3971	PZMY00000000
15	ITU3972	PZMZ00000000
16	ITU3978	PZNA00000000
17	ITU3985	PZNB00000000
18	ITU3986	PZNC00000000
19	ITU3987	PZND00000000
20	ITU4064	PZNE00000000
21	ITU4077	PZNF00000000
22	ITU4097	PZNG00000000
23	ITU4115	PZNH00000000
24	ITU4128	PZNI00000000
25	ITU4141	PZNJ00000000
26	ITU4179	PZNK00000000
27	ITU4180	PZNL00000000
28	ITU4181	PZNM00000000
29	ITU4954	PZNN00000000
30	ITU4955	PZNO00000000
31	ITU4956	PZNP00000000
32	ITU4962	PZNQ00000000
33	ITU4963	PZNR00000000
34	ITU4965	PZNS00000000
35	ITU10022	PZNT00000000
36	ITU10024	PZNU00000000
37	ITU10025	PZNV00000000
38	ITU10030	PZNW00000000
39	ITU10031	PZNX00000000
40	ITU10028	PZNY00000000
41	ITU10032	PZNZ00000000
